# Supplementary material for: Competitiveness and sustainable development of Chinableapple industry
Source: PLoS One. 2022 Jun 1;17(6):e0268476. doi: 10.1371/journal.pone.0268476 (PMC9159607; doi:10.1371/journal.pone.0268476)
Supplement: S1 File — (XLSX) [file pone.0268476.s001.xlsx]

## Sheet: Sheet1
Supporting Information
Target	Guidelines	Indicators	Indicators show
	Factors of production	Yield	Yield per unit area (kg/ha).
		Area	Planted area (ha).
		Planting scale index	Comparison of the proportion of apple acreage in all fruit acreage in the region and the national average level of this proportion (%).
		Output efficiency index	Relative level of the yield rate of apple orchards with the yield rate of all fruits in this region and the comparative relationship with the average level of the yield rate in China (%).
		Composite production index	Geometric mean of the product of planting size index and output efficiency index (%).
	Technical level	Degree of organization of production	Histology degree of fruit growers (low to high, 1–5).
		Technological innovation capability	Technical innovation ability (low to high, 1gh,
		Apple variety level	Apple variety level (low to high, 1o hi
	Agricultural innovation	Apple marketing	Apple marketing methods (less to more, 1–5).
		Quality evaluation	Apple commodity evaluation (low to high, 1).gh
	Branding	Number	Number of well-known brands (individual).
	Market conditions	Market share	Annual output/total output in China (%).
		Yield cost coefficient	Regional apple production cost per unit. Output/national apple production cost per unit output (%).
Evaluation index system of apple industryry competitiveness		Output cost coefficient	Production cost per unit value of regional apple/production cost per unit value of national apple (%).
		Regional economic level	GDP by region/national GDP.
		Profit related	Profit per 50 kg apple by region/national average. Profit per 50 kg apple.
	Policy support	Policy support	Support strength for apple and other fruit industries (low to high, 1pple
		Publicity	Promotion intensity of apple and other fruit industries (low to high, 1–5).
F(1)	quality evaluation		number of brands
Provinces	2004	2018	2004	2018
Hebei	2	4	2	2
Shanxi	2	3	1	1
Liaoning	2	4	1	1
Shandong	3	4	3	4
Henan	2	3	1	1
Shaanxi	3	5	2	3
Gansu	2	4	1	1
Ningxia	1	3	1	1
F(2)	planting scale index		output efficiency index
	2004	2018	2004	2018
Hebei	1.25381	1.38147	1.03152	1.06915
Shanxi	2.84768	2.48804	3.82088	3.28465
Liaoning	1.83656	2.38535	1.84113	1.96753
Shandong	2.34353	2.75036	1.74945	2.23564
Henan	2.14361	1.82141	1.13484	1.05791
Shaanxi	2.72062	3.28629	4.193	3.59921
Gansu	2.69071	4.57737	2.10968	3.13307
Ningxia	2.12718	1.85715	1.47779	0.604956
F(3)	technology innovation ability		science and technology input factor
	2004	2018	2004	2018
Hebei	2	4	1.0989	0.8579
Shanxi	2	3	0.8206	0.8221
Liaoning	2	4	0.8378	0.6171
Shandong	3	5	2.2955	2.9269
Henan	2	4	0.9921	1.3309
Shaanxi	3	4	0.8842	0.8091
Gansu	2	4	0.5821	1.6777
Ningxia	1	3	0.5664	0.4455
F(4)	the Degree of production organization		the Level of apple variety
	2004	2018	2004	2018
Hebei	2	4	2	3
Shanxi	2	4	4	5
Liaoning	2	4	2	4
Shandong	3	5	2	4
Henan	2	4	3	5
Shaanxi	3	4	2	3
Gansu	2	4	2	4
Ningxia	1	3	1	4
F(5)	policy support		publicity intensity
	2004	2018	2004	2018
Hebei	2	3	2	3
Shanxi	2	4	2	3
Liaoning	2	4	2	4
Shandong	3	5	4	5
Henan	2	3	2	3
Shaanxi	3	5	4	5
Gansu	3	4	2	4
Ningxia	2	4	1	3
